# Supplementary material for: Prevalence and Variability of Clinical Manifestations of Dengue in Peru: A Systematic Review and Meta-Analysis of Observational Studies
Source: Viruses. 2026 Jul 2;18(7):732. doi: 10.3390/v18070732 (PMC13431482; doi:10.3390/v18070732)
Supplement: Supplementary file 1 [file viruses-18-00732-s001.zip]

Archive with 1 entries (1 files):
- viruses-4190798-supplementary.pdf
